# Supplementary material for: pWCP is a widely distributed and highly conserved Wolbachia plasmid in Culex pipiens and Culex quinquefasciatus mosquitoes worldwide
Source: ISME Commun. 2023 Apr 28;3:40. doi: 10.1038/s43705-023-00248-2 (PMC10144880; doi:10.1038/s43705-023-00248-2)
Supplement: Supplementary file 3 — Supplementary_Table2 [file 43705_2023_248_MOESM3_ESM.xlsx]

## Sheet: Sheet1
Primers	Sequences (5'-3')	PCR settings	Reference
16srRNA: Wspec	WspecF: CATACCTATTCGAAGGGATAG	2 min at 94 °C, followed by 30 cycles of (94 °C for 30 s, 49 °C for 45 s, and 72 °C for 1 min) with a final elongation of 10 min at 72 °C	Werren and Windsor., 2000
	WspecR: AGCTTCGAGTGAAACCAATTC
First amplification: DnaB_C+IS	263F: CTAGAGGCCGCAAAGCTCTT	2 min at 95 °C, followed by 30 cycles of (94 °C for 30 s, 58 °C for 45 s, and 72 °C for 2 min) with a final elongation of 10 min at 72 °C	Reveillaud and Bordenstein et al., 2019
	2127R: CGTCTTGTTCGATGCTCCCT
Second amplification:GP03-04	GP03-04F: TAACGTTTTAGTAAGTCTAATATTG	2 min at 95 °C, followed by 30 cycles of (95 °C for 30 s, 55°C for 30 s, and 72 °C for 1 min) with a final elongation of 10 min at 72 °C	This study
	GP03-04R: GTAGTTTAACCATAAAGATCTC
Third amplification: GP05-07	GP05-07F : CTACTTTGATTTGCTCGAAGTCTGTAAAG	2 min at 95 °C, followed by 30 cycles of (95 °C for 30 s, 55 °C for 30 s, and 72 °C for 2 min) with a final elongation of 10 min at 72 °C	This study
	GP05-07R: AAGCATGATGGGGGTCACTTTCGGGTAAC
Fourth amplification: GP08-14	GP08-14F : GCTTAATTGAAAAAAACAATAAAAAGTG	2 min at 95 °C, followed by 30 cycles of (95 °C for 30 s, 60 °C for 30 s, and 72 °C for 2 min and 30 s) with a final elongation of 10 min at 72 °C	This study
	GP08-14R : ATGTTTATATTTATTTTTTATAAATATCACATC
Fifth amplification:RelE-2+EP+DnaB_C	EP-F: GATGTCGAAGGTGCAGAAATG	2 min at 95 °C, followed by 30 cycles of (95 °C for 30 s, 65°C for 30 s, and 72 °C for 1 min) with a final elongation of 10 min at 72 °C	This study
	EP-R: AGCTCTCCTTCCTTGAAGCCAC
Sixth amplification:DnaB_C+RelE-1	DnaB_C+RelE-1_F: CAGTTCCTGTTGTCGCGCTATC	2 min at 95 °C, followed by 30 cycles of (95 °C for 30 s, 50°C for 30 s, and 72 °C for 30 sec) with a final elongation of 10 min at 72 °C	This study
	DnaB_C+Rel-1E_R: ATATCGCAGAATACGAGTGGGTG
