# Supplementary material for: pWCP is a widely distributed and highly conserved Wolbachia plasmid in Culex pipiens and Culex quinquefasciatus mosquitoes worldwide
Source: ISME Commun. 2023 Apr 28;3:40. doi: 10.1038/s43705-023-00248-2 (PMC10144880; doi:10.1038/s43705-023-00248-2)
Supplement: Supplementary file 5 — Supplementary_Table4 [file 43705_2023_248_MOESM5_ESM.xlsx]

## Sheet: qPCR primers and conditions
Gene	Primer Sequences (5'-3')	PCR settings	Dissociation Step	Reference
GP10	GP10F: TGATTGCTATGCCATCTCGT	10 min at 95 °C, followed by 40 cycles of 4 s at 95 °C, 10 s at 60 °C, 20 s at 72 °C	At the end of the thermal profile, the PCR products are denatured at 95° for 30 sec then the temperature was slowly ramped from 60 °C to 95 °C	This study
	GP10R: GTCAGAAAGGTGGTTGTGGT
wsp	wolpipdir : AGAATTGACGGCATTGAATA	10 min at 95 °C, followed by 40 cycles of 30 s at 95 °C, 30 s at 56 °C, 30 s at 72 °C	At the end of the thermal profile, the PCR products are denatured at 95° for 30 sec then the temperature was slowly ramped from 56 °C to 95 °C	[28]
	wolpiprev: CGTCGTTTTTGTTTAGTTGTG

## Sheet: Samples used for qPCR
Country	Mosquitoe Species	Sample ID
Cambodia	Culex quinquefasciatus	C1
Cambodia	Culex quinquefasciatus	C2
Cambodia	Culex quinquefasciatus	C3
Guadeloupe	Culex quinquefasciatus	G44
Guadeloupe	Culex quinquefasciatus	G49
Guadeloupe	Culex quinquefasciatus	G52
Martinique	Culex quinquefasciatus	M3
Martinique	Culex quinquefasciatus	M11
Martinique	Culex quinquefasciatus	M25
Thailand	Culex quinquefasciatus	D2
Thailand	Culex quinquefasciatus	D9
Thailand	Culex quinquefasciatus	D27
France	Culex quinquefasciatus	SLAB 1
France	Culex quinquefasciatus	SLAB 3
France	Culex quinquefasciatus	SLAB 5
France	Culex pipiens molestus	Mol 1
France	Culex pipiens molestus	Mol 2
France	Culex pipiens molestus	Mol 5
Mexico	Culex quinquefasciatus	MEX81
Mexico	Culex quinquefasciatus	MEX85
Mexico	Culex quinquefasciatus	MEX89
