# Supplementary material for: pWCP is a widely distributed and highly conserved Wolbachia plasmid in Culex pipiens and Culex quinquefasciatus mosquitoes worldwide
Source: ISME Commun. 2023 Apr 28;3:40. doi: 10.1038/s43705-023-00248-2 (PMC10144880; doi:10.1038/s43705-023-00248-2)
Supplement: Supplementary file 6 — Supplementary_Table5 [file 43705_2023_248_MOESM6_ESM.xlsx]

## Sheet: Inter-locality Comparison
One-way Anova multiple comparisons test	Mean Diff,	95,00% CI of diff,	Below threshold?	Summary	Adjusted P Value
CTRL vs. Cambodia	-5.85	-33,17 to 21,47	No	ns	0.993
CTRL vs. Guadeloupe	-0.3224	-27,64 to 27,00	No	ns	>0,9999
CTRL vs. Martinique	-0.6206	-27,94 to 26,70	No	ns	>0,9999
CTRL vs. Thailand	1.387	-25,93 to 28,71	No	ns	>0,9999
CTRL vs. SLAB	-29.42	-56,74 to -2,103	Yes	*	0.0308
CTRL vs. Montpellier	-3.553	-30,87 to 23,77	No	ns	0.9997
CTRL vs. Mexico	-4.694	-32,01 to 22,62	No	ns	0.9982
Cambodia vs. Guadeloupe	5.528	-13,79 to 24,84	No	ns	0.9652
Cambodia vs. Martinique	5.23	-14,09 to 24,55	No	ns	0.974
Cambodia vs. Thailand	7.237	-12,08 to 26,55	No	ns	0.876
Cambodia vs. SLAB	-23.57	-42,89 to -4,255	Yes	*	0.0124
Cambodia vs. Montpellier	2.297	-17,02 to 21,61	No	ns	0.9998
Cambodia vs. Mexico	1.156	-18,16 to 20,47	No	ns	>0,9999
Guadeloupe vs. Martinique	-0.2982	-19,62 to 19,02	No	ns	>0,9999
Guadeloupe vs. Thailand	1.709	-17,61 to 21,03	No	ns	>0,9999
Guadeloupe vs. SLAB	-29.1	-48,42 to -9,782	Yes	**	0.0021
Guadeloupe vs. Montpellier	-3.231	-22,55 to 16,09	No	ns	0.9985
Guadeloupe vs. Mexico	-4.371	-23,69 to 14,95	No	ns	0.9904
Martinique vs. Thailand	2.007	-17,31 to 21,32	No	ns	>0,9999
Martinique vs. SLAB	-28.8	-48,12 to -9,484	Yes	**	0.0023
Martinique vs. Montpellier	-2.933	-22,25 to 16,38	No	ns	0.9992
Martinique vs. Mexico	-4.073	-23,39 to 15,24	No	ns	0.9936
Thailand vs. SLAB	-30.81	-50,13 to -11,49	Yes	**	0.0012
Thailand vs. Montpellier	-4.94	-24,26 to 14,38	No	ns	0.9809
Thailand vs. Mexico	-6.08	-25,40 to 13,24	No	ns	0.9438
SLAB vs. Montpellier	25.87	6,552 to 45,19	Yes	**	0.0058
SLAB vs. Mexico	24.73	5,411 to 44,04	Yes	**	0.0085
Montpellier vs. Mexico	-1.14	-20,46 to 18,18	No	ns	>0,9999

## Sheet: Intra-locality Comparison
Cambodia
One-way Anova multiple comparisons test	Mean Diff,	95,00% CI of diff,	Below threshold?	Summary	Adjusted P Value
C1 vs. C2	6.653	5,248 to 8,059	Yes	****	<0,0001
C1 vs. C3	9.333	7,928 to 10,74	Yes	****	<0,0001
C2 vs. C3	2.68	1,275 to 4,085	Yes	**	0.0027
Guadeloupe
One-way Anova multiple comparisons test	Mean Diff,	95,00% CI of diff,	Below threshold?	Summary	Adjusted P Value
G44 vs. G49	-6.8	-7,966 to -5,633	Yes	****	<0,0001
G44 vs. G52	0.1649	-1,002 to 1,332	No	ns	0.9031
G49 vs. G52	6.965	5,798 to 8,131	Yes	****	<0,0001
Martinique
One-way Anova multiple comparisons test	Mean Diff,	95,00% CI of diff,	Below threshold?	Summary	Adjusted P Value
M3 vs. M11	1.054	-0,07322 to 2,181	No	ns	0.064
M3 vs. M25	-1.04	-2,167 to 0,08762	No	ns	0.0673
M11 vs. M25	-2.094	-3,221 to -0,9665	Yes	**	0.003
Thailand
One-way Anova multiple comparisons test	Mean Diff,	95,00% CI of diff,	Below threshold?	Summary	Adjusted P Value
T-D2 vs. T-D9	-0.4856	-1,051 to 0,07973	No	ns	0.0859
T-D2 vs. T-D27	-3.161	-3,727 to -2,596	Yes	****	<0,0001
T-D9 vs. T-D27	-2.676	-3,241 to -2,110	Yes	****	<0,0001
SLAB
One-way Anova multiple comparisons test	Mean Diff,	95,00% CI of diff,	Below threshold?	Summary	Adjusted P Value
SLAB1 vs. SLAB3	-25.96	-27,96 to -23,96	Yes	****	<0,0001
SLAB1 vs. SLAB5	-3.008	-5,007 to -1,008	Yes	**	0.0087
SLAB3 vs. SLAB5	22.95	20,95 to 24,95	Yes	****	<0,0001
Montpellier (Molestus)
One-way Anova multiple comparisons test	Mean Diff,	95,00% CI of diff,	Below threshold?	Summary	Adjusted P Value
MO1 vs. MO2	10.77	9,834 to 11,71	Yes	****	<0,0001
MO1 vs. MO5	9.952	9,012 to 10,89	Yes	****	<0,0001
MO2 vs. MO5	-0.8221	-1,762 to 0,1181	No	ns	0.0809
Mexico
One-way Anova multiple comparisons test	Mean Diff,	95,00% CI of diff,	Below threshold?	Summary	Adjusted P Value
MEX81 vs. MEX85	2.789	1,921 to 3,657	Yes	***	0.0002
MEX81 vs. MEX89	7.119	6,251 to 7,987	Yes	****	<0,0001
MEX85 vs. MEX89	4.33	3,461 to 5,198	Yes	****	<0,0001

## Sheet: Decomposition Variance
		Decomposition of Variance using all data										Decomposition of Variance excluding SLAB specimens
		Location	Labels	Ratio GP10/WSP	Mean by location	Squared differences to grand mean	Prediction by location	Squared differences to mean by location				Location	Labels	Ratio GP10/WSP	Mean by location	Squared differences to grand mean	Prediction by location	Squared differences to mean by location
		C	C1	14.7192	8.88867	30.6316	0.0876084	33.9956				C	C1	14.7192	8.88867	30.6316	0.0876084	33.9956
		C	C2	7.44269		3.03443	0.0876084	2.09085				C	C2	7.44269		3.03443	0.0876084	2.09085
		C	C3	4.50407		21.9079	0.0876084	19.2247				C	C3	4.50407		21.9079	0.0876084	19.2247
		G	G44	3.08258	3.35231	37.2353	34.0163	0.0727511				G	G44	3.08258	3.35231	37.2353	34.0163	0.0727511
		G	G49	4.08948		25.9607	34.0163	0.543432				G	G49	4.08948		25.9607	34.0163	0.543432
		G	G52	2.88485		39.6875	34.0163	0.218513				G	G52	2.88485		39.6875	34.0163	0.218513
		M	M11	2.23586	3.65049	48.2857	30.627	2.00117				M	M11	2.23586	3.65049	48.2857	30.627	2.00117
		M	M25	5.31739		14.9557	30.627	2.77855				M	M25	5.31739		14.9557	30.627	2.77855
		M	M3	3.39822		33.4828	30.627	0.0636404				M	M3	3.39822		33.4828	30.627	0.0636404
		MX	MEX81	11.4111	7.72352	4.95722	2.13491	13.5985				MX	MEX81	11.4111	7.72352	4.95722	2.13491	13.5985
		MX	MEX85	8.21397		0.942226	2.13491	0.240543				MX	MEX85	8.21397		0.942226	2.13491	0.240543
		MX	MEX89	3.54545		31.8006	2.13491	17.4562				MX	MEX89	3.54545		31.8006	2.13491	17.4562
		MO	MO1	13.9733	6.58304	22.9312	6.76836	54.616				MO	MO1	13.9733	6.58304	22.9312	6.76836	54.616
		MO	MO2	2.44974		45.359	6.76836	17.0842				MO	MO2	2.44974		45.359	6.76836	17.0842
		MO	MO5	3.32609		34.3228	6.76836	10.6078				MO	MO5	3.32609		34.3228	6.76836	10.6078
		S	SLAB1	22.2367	32.4515	170.357	541.347	104.342
		S	SLAB3	49.6184		1634.88	541.347	294.7
		S	SLAB5	25.4995		266.174	541.347	48.3307
		T	T-D2	0.232863	1.64302	80.1345	56.8762	1.98855				T	T-D2	0.232863	1.64302	80.1345	56.8762	1.98855
		T	T-D27	3.85666		28.3875	56.8762	4.90019				T	T-D27	3.85666		28.3875	56.8762	4.90019
		T	T-D9	0.839544		69.6408	56.8762	0.645576				T	T-D9	0.839544		69.6408	56.8762	0.645576
		Grand mean		9.18465								Grand mean		5.30684
		Standard deviation		11.5002								Standard deviation		4.22168
		Sum of Square Total (SST)				2645.07						Sum of Square Total (SST)				573.658
		Sum of Square Explained (SSE)					2015.57					Sum of Square Explained (SSE)					391.531
		Sum of Square Residuals (SSR)						629.5				Sum of Square Residuals (SSR)						182.127
		SST = SSE + SSR			TRUE							SST = SSE + SSR			TRUE
		% variance explained by locality			0.76201							% variance explained by locality			D
		% residual variance			0.23799							% residual variance			0.317483
		% variance contributed by SLAB			0.783122
